# Supplementary material for: COVID-SCORE: A global survey to assess public perceptions of government responses to COVID-19 (COVID-SCORE-10)
Source: PLoS One. 2020 Oct 6;15(10):e0240011. doi: 10.1371/journal.pone.0240011 (PMC7538106; doi:10.1371/journal.pone.0240011)
Supplement: S1 Appendix — This file contains the population parameters for each country used to ensure a stratified sampling of respondents by gender, age, education level, region, and income level. It also contains the country data for each of the external variables considered in the analysis. (XLSX) [file pone.0240011.s002.xlsx]

## Sheet: Gender
Population distribution by gender
	Male	Female
Brazil	0.491	0.509
Canada	0.496	0.504
China	0.515	0.485
Ecuador	0.5	0.5
France	0.492	0.508
Germany	0.492	0.508
India	0.518	0.482
Italy	0.487	0.513
Mexico	0.498	0.502
Nigeria	0.507	0.493
Poland	0.483	0.517
Russia	0.465	0.535
S. Korea	0.501	0.499
Singapore	0.494	0.506
South Africa	0.491	0.509
Spain	0.49	0.51
Sweden	0.5	0.5
UK	0.493	0.507
US	0.495	0.505
Source:
https://data.worldbank.org/indicator/SP.POP.TOTL.FE.ZS

## Sheet: Age
Population distribution by age groups
	18-24	25-54	55-64	65+
Brazil	0.112	0.438	0.098	0.092
Canada	0.0777	0.398	0.14	0.19
China	0.0805	0.468	0.12	0.123
Ecuador	0.1246	0.403	0.079	0.081
France	0.0833	0.368	0.125	0.205
Germany	0.0686	0.386	0.157	0.23
India	0.1225	0.416	0.079	0.067
Italy	0.0672	0.372	0.084	0.12
Mexico	0.119	0.41	0.083	0.077
Nigeria	0.1421	0.306	0.041	0.033	****(0-14 is 41.7%)
Poland	0.0686	0.433	0.123	0.187
Russia	0.0665	0.434	0.143	0.155
S. Korea	0.0784	0.44	0.11	0.1
Singapore	0.105	0.507	0.106	0.109
South Africa	0.1176	0.424	0.068	0.061
Spain	0.0693	0.436	0.13	0.185
Sweden	0.0756	0.39	0.119	0.206
UK	0.0805	0.397	0.127	0.185
US	0.0903	0.389	0.129	0.169
Source:
https://www.cia.gov/library/publications/the-world-factbook/fields/341.html

## Sheet: Edu
Population distribution by educational attainment
	No degree	Bachelors or higher			Sources:
Brazil	0.83	0.17			https://www.oecd.org/education/education-at-a-glance/EAG2019_CN_BRA.pdf
Canada	0.74	0.26			http://www.oecd.org/education/Canada-EAG2014-Country-Note.pdf
China	0.88	0.12			https://gpseducation.oecd.org/Content/EAGCountryNotes/EAG2016_CN_CHN.pdf
Ecuador	0.88	0.12			http://uis.unesco.org/en/country/ec
France	0.82	0.18			https://www.oecd.org/education/skills-beyond-school/EAG2016-France-Eng.pdf
Germany	0.75	0.25			http://www.oecd.org/education/Germany-EAG2014-Country-Note.pdf
India	0.91	0.09			https://wenr.wes.org/2018/09/education-in-india	https://www.thehindu.com/news/national/only-815-of-indians-are-graduates-census-data-show/article7496655.ece
Italy		0.14			https://www.oecd.org/italy/EAG2012%20-%20Country%20note%20-%20Italy.pdf
Mexico	0.84	0.16			https://www.oecd.org/education/education-at-a-glance/EAG2019_CN_MEX.pdf
Nigeria		0.085			https://tradingeconomics.com/nigeria/percentage-of-graduates-from-tertiary-education-who-are-female-percent-wb-data.html	https://wenr.wes.org/2017/03/education-in-nigeria
Poland	0.75	0.25			https://gpseducation.oecd.org/Content/EAGCountryNotes/EAG2016_CN_POL.pdf
Russia		0.55			https://read.oecd-ilibrary.org/education/education-at-a-glance-2016/russian-federation_eag-2016-76-en#.WBTxUtJ95dg#page1
S. Korea		0.55			https://www.csmonitor.com/USA/Education/2010/0809/Countries-with-the-highest-college-graduation-rates/South-Korea-55.5-percent
Singapore	0.68	0.32			https://tradingeconomics.com/singapore/educational-attainment-completed-bachelors-or-equivalent-population-25-years-male-percent-wb-data.html
South Africa	0.93	0.07			https://www.oecd.org/education/education-at-a-glance/EAG2019_CN_ZAF.pdf
Spain	0.78	0.33			https://www.oecd.org/education/Spain-EAG2014-Country-Note.pdf	https://worldpopulationreview.com/countries/most-educated-countries/
Sweden	0.76	0.24			https://www.statista.com/statistics/532459/sweden-population-2015-by-level-of-education/
UK	0.66	0.34			https://www.oecd.org/education/education-at-a-glance/EAG2019_CN_GBR.pdf
US	0.65	0.35			https://www.census.gov/data/tables/2019/demo/educational-attainment/cps-detailed-tables.html
	High school or less	Some college	College grad	Post grad or higher
US	0.38	0.26	0.225	0.135	https://www.census.gov/data/tables/2019/demo/educational-attainment/cps-detailed-tables.html

## Sheet: Edu Groupings
Individual responses to education were coded in education groups for comparison at the population level (1=low, 2=medium, 3=high)
	Response options	Code
USA	High School degree or Less	2
	Some College or Associate Degree	2
	Bachelor Degree	3
	Post Graduate Degree	3
UK	High School degree or Less	2
	Some College or Associate Degree	2
	Bachelor Degree	3
	Post Graduate Degree	3
Sweden	Gymnasieutbildning eller lägre	2
	Viss universitetsutbildning	2
	Bachelorexamen	3
	Masterexamen eller högre	3
Spain	Título de secundaria o inferior	1
	Diplomatura universitaria	2
	Título de grado o licenciatura universitaria	3
	Postgrado universitario	3
South Africa	High School degree or Less	1
	Some College or Associate Degree	2
	Bachelor Degree	3
	Post Graduate Degree	3
Singapore	High School degree or Less	1
	Some College or Associate Degree	2
	Bachelor Degree	3
	Post Graduate Degree	3
South Korea	고등학교 졸업 및 이하	2
	기술대학 및 관련 학위	2
	학부학위	3
	대학원 학	3
Russia	Диплом об окончании средней школы или ниже	2
	Диплом об окончании колледжа или диплом младшего специалиста	2
	Диплом бакалавра	3
	Ученая степень	3
Poland	Podstawowe	1
	Gimnazjalne	2
	Zasadnicze zawodowe	2
	Średnie	3
	Wyższe	3
Nigeria	High School degree or Less	1
	Some College or Associate Degree	2
	Bachelor Degree	3
	Post Graduate Degree	3
Mexico	Título de secundaria o inferior	1
	Diplomatura universitaria	2
	Título de grado o licenciatura universitaria	3
	Postgrado universitario	3
Italy	Scuola media o livello inferiore	1
	Diploma quinquennale di scuola secondaria di secondo grado (liceo/istituti tecnici o professionali)	2
	Percorsi triennali e quadriennali di istruzione e formazione professionale	2
	Laurea triennale	3
	Laurea specialistica/Master	3
India	अपूर्ण माध्यमिक शिक्षा	1
	हाई स्कूल की डिग्री	2
	कुछ कॉलेज या एसोसिएट डिग्री	2
	स्नातक की डिग्री	3
	परास्नातक उपाधि	3
Germany	Abitur oder weniger	2
	Fachhochschulabschluss	3
	Bachelor	3
	Master	3
France	Bac (Général, pro et technologique) ou moins	2
	Bac +2 (BTS ou autre)	2
	Bac+3/4 (License, Maîtrise)	3
	Bac+5 (Master, écoles d’ingénieur, écoles d’art…)	3
	Bac+7 (Doctorat, post-doc, thèse)	3
Ecuador	Título de secundaria o inferior	1
	Diplomatura universitaria	2
	Título de grado o licenciatura universitaria	3
	Postgrado universitario	3
China	高中及以下	1
	大专	2
	大学	3
	研究生及以上	3
Canada	Bac (Général, pro et technologique) ou moins	2
	Bac +2 (BTS ou autre)	2
	Bac+3/4 (License, Maîtrise)	3
	Bac+5 (Master, écoles d’ingénieur, écoles d’art…)	3
	Bac+7 (Doctorat, post-doc, thèse)	3
Brazil	Ensino Médio ou menos	1
	Ensino Superior	2
	Pós-graduação	3

## Sheet: Region
Proportion of the population by country regions
Country	Region	Proportion of national population	Source
US	Northeast (States: CT, DE, ME, MD, MA, NH, NJ, NY, PA, RI, VT, DC)	0.21	https://www.census.gov/popclock/print.php?component=growth&image=//www.census.gov/popclock/share/images/growth_1561939200.png
	South (States: AL, AR, FL, GA, KY, LA, MS, NC, SC, TN ,TX, VA WV, (+PR))	0.35
	Midwest (States: IL, IN, IA, KS, MI, MN, MO, NE, ND, OH, OK, SD, WI)	0.21
	West (States: AK, AZ, CA, CO, HI, ID, MT, NV, NM, OR, UT, WA, WY, (+ American Samoa))	0.23
UK	Scotland	0.082	http://www.ons.gov.uk/ons/rel/census/2011-census/population-and-household-estimates-for-the-united-kingdom/rft-table-2-census-2011.xls
	Northern Ireland	0.028
	Wales	0.047
	South East	0.138
	London	0.134
	North West	0.11
	East of England	0.093
	West Midlands	0.089
	South West	0.084
	Yorkshire and the Humber	0.083
	East Midlands	0.072
	North East	0.04
Sweden	Norrland	0.12	https://www.scb.se/hitta-statistik/statistik-efter-amne/befolkning/befolkningens-sammansattning/befolkningsstatistik/pong/tabell-och-diagram/helarsstatistik--forsamling-landskap-och-stad/folkmangd-i-landskapen-den-31-december-2016/
	Svealand	0.4
	Götaland	0.48
Spain	Andalusia	0.176349	https://www.citypopulation.de/en/spain/cities/
	Seville	0.041
	Catalonia	0.159034
	Community of Madrid	0.13581
	Valencian Community	0.106321
	Galicia Castile and León	0.0852335
	Basque Autonomous Community	0.0464423
	Castilla-La Mancha	0.0444167
	Canary Islands	0.0435792
	Region of Murcia	0.0309727
	Aragon	0.0286424
	Extremadura	0.023363
	Balearic Islands	0.0229513
	Principality of Asturias	0.0231056
	Chartered Community of Navarre	0.0135718
	Cantabria	0.0125404
	La Rioja	0.00681738
South Africa	Western Cape	0.12	http://www.statssa.gov.za/publications/P0302/P03022019.pdf
	Eastern Cape	0.11
	Northern Cape	0.02
	North West	0.07
	Free State	0.05
	KwaZulu-Natal	0.19
	Gauteng	0.26
	Limpopo	0.1
	Mpumalanga	0.08
Singapore	Central Region: Bishan, Bukit Merah, Geylang, Kallang, Marine Parade, Queenstown, Southern Islands (except Sentosa), Toa Payoh, and Downtown Core (Marina Bay, Marina Centre, Raffles Place, Tanjong Pagar)	0.22924	https://www.citypopulation.de/en/singapore/cities/
	North Region: Central Water Catchment, Lim Chu Kang, Mandai, Sembawang, Simpang, Sungei Kadut, Woodlands, Yishun	0.142552
	North East Region: Ang Mo Kio, Hougang, North-Eastern Islands, Punggol, Seletar Sengkang,(Sengkang New Town, Rivervale, Compassvale, Buangkok, Anchorvale, Fernvale, Jalan Kayu), Serangoon	0.228982
	East Region: Bedok, Changi, Changi Bay, Paya Lebar, Pasir Ris, Tampines	0.170394
	West Region: Bukit Batok, Bukit Panjang, Boon Lay, Pioneer, Choa Chu Kang, Clementi, Jurong East, Jurong West, Tengah, Tuas, Western Islands, Western Water Catchment, Benoi, Ghim Moh, Gul, Pandan Gardens, Jurong Island, Kent Ridge, Nanyang, Pioneer, Pasir Laba, Teban Gardens, Toh Tuck, Tuas South	0.228833
South Korea	North Chungcheong	0.0567893	http://www.citypopulation.de/php/southkorea-admin.php
	South Chungcheong	0.0738062
	Gangwon	0.0554004
	Gyeonggi	0.437542
	North Gyeongsang	0.0979182
	South Gyeongsang	0.120637
	North Jeolla	0.0677726
	South Jeolla	0.0692831
	Jeju	0.0208508
Russia	the Central European Region	0.184932	https://www.worldometers.info/world-population/russia-population/
	the North and Northwest European Region	0.150685
	the Volga Region	0.205479
	the North Caucasus	0.0684932
	the Ural Region	0.0821918
	Siberia	0.246575
	the Russian Far East	0.0568493
Poland	Wielkopolskie	0.0906687	https://stat.gov.pl/download/gfx/portalinformacyjny/en/defaultaktualnosci/3286/3/23/1/population_size_and_structure_and_vital_statistics_in_poland_31-12-2017.pdf
	Kujawsko-pomorskie	0.0545271
	Małopolskie	0.0885064
	Łódzkie	0.0640885
	Dolnośląskie	0.0753574
	Lubelskie	0.0558101
	Lubuskie	0.0263241
	Mazowieckie	0.139922
	Opolskie	0.0255786
	Podlaskie	0.0310097
	Pomorskie	0.0603967
	Śląskie	0.117561
	Podkarpackie	0.0553279
	Świętokrzyskie	0.0328242
	Warmińsko-mazurskie	0.0375221
	Zachodniopomorskie	0.0445762
Nigeria	North Central (also known as Middle Belt): Benue. Kogi. Kwara. Nasarawa. Niger.	0.241125	https://worldpopulationreview.com/countries/nigeria-population/
	North East: Adamawa. Bauchi. Borno. Gombe. Taraba.	0.167448
	North West: Jigawa. Kaduna. Kano. Katsina.	0.281313
	South East: Abia. Anambra. Ebonyi. Enugu. .	0.0535834
	South South (also known as Niger Delta region) Akwa Ibom. Bayelsa. Cross River. Rivers.	0.035499
	South West: Ekiti. Lagos. Ogun. Ondo.	0.221031
Mexico	Baja California,	0.026	https://www.worldometers.info/world-population/mexico-population/
	the Pacific Coastal Lowlands,	0.02
	the Mexican Plateau,	0.636
	the Sierra Madre Oriental,	0.072
	the Sierra Madre Occidental,	0.093
	the Cordillera Neo-Volcánica,	0.07
	the Gulf Coastal Plain,	0.055
	the Southern Highlands,	0.013
	Yucatán Peninsula.	0.014
Italy	Abruzzo	0.0217295	https://www.tuttitalia.it/regioni/
	Basilicata	0.00932527
	Calabria	0.0322589
	Campania	0.0961189
	Emilia-Romagna	0.0738819
	Friuli-Venezia Giulia	0.020133
	Latium (Lazio)	0.097401
	Liguria	0.0256901
	Lombardia	0.166677
	Marche	0.0252698
	Molise	0.00506328
	Piemonte	0.0721743
	Puglia (Apulia)	0.0667509
	Sardegna (Sardinia)	0.0271637
	Sicialia (Sicily)	0.0828351
	Toscana (Tuscany)	0.0617904
	Trentino-Alto Adige (Trentino-South Tyrol)	0.0177648
	Umbria	0.0146127
	Valle d’Aosta (Aosta Valley)	0.00208196
	Veneto	0.0812772
India	Madhya Pradesh	0.0471155	http://www.census2011.co.in/states.php
	East India: West Bengal, Odisha, Jharkhand, Bihar, Chhattisgarh	0.191949
	North India: Haryana, Himachal Pradesh, Punjab, Rajasthan, Uttar Pradesh, Uttarakhand	0.219536
	Northeast India: Tripura, Sikkim, Nagaland, Mizoram, Meghalaya, Manipur, Assam, Arunachal Pradesh	0.24253
	South India: Andhra Pradesh,Karnataka, Kerala, Tamil Nadu, Telangana	0.185812
	Western India:Goa,Gujarat,Maharashtra	0.113057
Germany	Northern Lowland or North German Plain,	0.41	https://worldpopulationreview.com/countries/germany-population/
	the Central Uplands,	0.313
	the Alps	0.277
France	Northern France: Normandy, Hauts de France, Ile de France.	0.343726	https://www.insee.fr/fr/statistiques/1893198
	Southern France: Provence-Alpes-Côte d'Azur, Occitanie, Corsica Island.	0.180685
	Central France: Centre-Val de Loire.	0.0408283
	Eastern France: Grand Est, Auvergne-Rhône Alpes, Bourgogne-Franche Comté	0.225087
	Western France: Pay de La Loire, Bretagne (Brittany), Nouvelle Aquitaine (Aquitaine, Poitou-Charentes, Limousin	0.209674
Ecuador	The Costa (coast)	0.395	https://worldpopulationreview.com/countries/ecuador-population/
	Sierra (mountains)	0.555
	Oriente (east)	0.039
	The Galápagos Islands (officially Archipiélago de Colón)	0.012
China	Northeast (Beijing, Hebei, Heilongjiang, Jinlin, Liaoning, Shandong, Tiangjin,);	0.215036	https://chinabookshop.net/shop?olsPage=products%2Fchina-statistical-yearbook-2019
	North Central [Nei Mongol AR (Inner Mongolia), Shanxi];	0.045652
	Northwest (Gansu, Ningxia Hui AR, Shaanxi, Qinghai, Xinjiang Uyghur AR);	0.0750571
	Southwest [Chongqing, Guangxi AR, Guizhou, Sichuan, Xizang AR (Tibet), Yunnan];	0.183594
	South Central (Anhui, Henan, Hubei, Hunan, Jianxi)	0.243835
	Southeast (Fujian, Guangdong, Hainan, Jiangsu, Shanghai, Zhejiang).	0.236825
Canada	The Atlantic Provinces: New Brunswick Newfoundland and Labrador Nova Scotia Prince Edward Island	0.0586755	https://www150.statcan.gc.ca/t1/tbl1/en/tv.action?pid=1710006001
	Central Canada: Ontario and Quebec	0.628666
	The Prairie Provinces: Alberta, Saskatchewan, and Manitoba	0.183131
	The West Coast: British Columbia	0.125074
	The Northern Territories.	0.00445384
Brazil	Região Norte, Estados: Acre, Amapá, Amazonas, Pará, Rondônia, Roraima, Tocantins	0.0877051	https://www.ibge.gov.br/en/statistics/social/population/18448-estimates-of-resident-population-for-municipalities-and-federation-units.html?=&t=resultados
	Região Nordeste, Estados: Alagoas, Bahia, Ceará, Maranhão, Paraíba, Pernambuco, Piauí, Rio Grande do Norte, Sergipe	0.27158
	Centro-Oeste (Região Central), Estados: Goiás, Mato Grosso, Mato Grosso do Sul, Distrito Federal (Distrito Federal).	0.0775508
	Região Sudeste, Estados: Espírito Santo, Minas Gerais, Rio de Janeiro, São Paulo	0.420522
	Região Sul. Estados: Paraná, Rio Grande do Sul, Santa Catarina	0.142643

## Sheet: Income
Household median income used to create 'above/below monthly median income' variable based on individual responses
	Annual median income (USD)	Monthly median income (USD)	Monthly median income (local currency)
Brazil	7522	626.833	3353 Brazilian Real
Canada	41280	3440	4692 Canadian Dollars
China	6180	515	3645 Yuan
Ecuador	6858	571.5	14443409 Sucre
France	31112	2592.67	2304 Euros
Germany	33333	2777.75	2469 Euros
India	3168	264	19995 Rupee
Italy	20085	1673.75	1487 Euros
Mexico	11680	973.333	22180 Pesos
Nigeria	2667	222.25	86136 Nigerian Naira
Poland	15338	1278.17	5063 Poland Zloty
Russia	11724	977	67,988.87 Russian Ruble
S. Korea	40861	3405.08	4,107,842.88 South Korean Won
Singapore	32360	2696.67	3758 Singapore Dollar
South Africa	5217	434.75	7,562.32 South African Rand
Spain	21959	1829.92	1626 EUR
Sweden	50514	4209.5	39,367.29 Swedish Krona
UK	31617	2634.75	2,339.41 EUR
US	43585	3632.08	3632 USD
Sources:
https://worldpopulationreview.com/country-rankings/median-income-by-country
https://news.gallup.com/poll/166211/worldwide-median-household-income-000.aspx

## Sheet: Democracy Index
Democracy Index Score reported by the Economist Intelligence Unit Democracy Index 2019.
Measured on a scale from 1=lowest to 10=highest.
	Value
Brazil	6.86
Canada	9.22
China	2.26
Ecuador	6.33
France	8.12
Germany	8.68
India	6.9
Italy	7.52
Mexico	6.09
Nigeria	4.12
Poland	6.62
Russia	3.11
Singapore	7.24
South Africa	8
South Korea	6.02
Spain	8.18
Sweden	9.39
UK	8.52
US	7.96
Source:
https://www.eiu.com/topic/democracy-index

## Sheet: HDI
Human Development Index score for 2019 reported by the United Nations Development Programme.
	Value
Brazil	0.761
Canada	0.922
China	0.758
Ecuador	0.758
France	0.891
Germany	0.939
India	0.647
Italy	0.883
Mexico	0.767
Nigeria	0.534
Poland	0.872
Russia	0.824
Singapore	0.705
South Africa	0.906
South Korea	0.935
Spain	0.893
Sweden	0.937
UK	0.92
US	0.92
Source:
http://hdr.undp.org/en/content/human-development-index-hdi

## Sheet: COVID-19 cases and mortality
COVID-19 cases and deaths per million collected from Worldometers.info 18 June 2020.
	COVID-19 cases per million	COVID-19 mortailty per million
Brazil	660309	220
Canada	99853	219
China	83293	58
Ecuador	48490	227
France	158174	453
Germany	190179	107
India	367963	9
Italy	237828	570
Mexico	159793	148
Nigeria	17735	2
Poland	30701	34
Russia	553301	51
Singapore	80412	28
South Africa	12257	5
South Korea	41216	4
Spain	291763	580
Sweden	54562	499
UK	299251	621
US	2234475	362
Source:
https://www.worldometers.info/coronavirus/

## Sheet: Wellcome Trust
The Wellcome Trust variable measuring trust in the national governments uses the reported sum of "a lot" and "some" to the question Q11B from the Wellcome Trust Global Monitoring Report 2018:
"How much do you trust each of the following? How about the national government in this country? Do you trust them a lot, some, not much, or not at all?"
	Value
Brazil	0.15
Canada	0.65
China	no data
Ecuador	0.49
France	0.46
Germany	0.54
India	0.77
Italy	0.34
Mexico	0.37
Nigeria	0.45
Poland	0.56
Russia	0.53
Singapore	0.42
South Africa	0.63
South Korea	0.74
Spain	0.32
Sweden	0.66
UK	0.51
US	0.47
Source:
https://wellcome.ac.uk/reports/wellcome-global-monitor/2018

[truncated: 1 more sheets: WB Income Level]
