# Supplementary material for: COVID-SCORE: A global survey to assess public perceptions of government responses to COVID-19 (COVID-SCORE-10)
Source: PLoS One. 2020 Oct 6;15(10):e0240011. doi: 10.1371/journal.pone.0240011 (PMC7538106; doi:10.1371/journal.pone.0240011)
Supplement: S2 Appendix — This file contains the population characteristics stratified by age, education, gender and income (and race in the United States) as well as raw responses to each COVID-SCORE item per country. (XLSX) [file pone.0240011.s003.xlsx]

## Sheet: Demographics
Number of respondents in each country by demographic characteristic groups. See Appendix 1 for country parameters.
Country	Age groups
	18-24	25-54	55-64	65+	Total
Brazil	172	412	57	76	717
Canada	102	429	86	90	707
China	85	451	62	114	712
Ecuador	224	426	58	33	741
France	105	381	77	106	669
Germany	86	405	117	114	722
India	58	603	52	29	742
Italy	111	457	94	74	736
Mexico	135	416	69	79	699
Nigeria	203	439	28	0	670
Poland	85	383	95	103	666
Russia	76	441	86	77	680
South Korea	77	400	71	71	619
Singapore	83	502	97	70	752
South Africa	118	399	84	54	655
Spain	115	486	70	77	748
Sweden	63	297	128	162	650
UK	121	480	78	89	768
US	44	570	88	71	773
	Education groups
Country	Low	Medium	High	Total
Brazil	176	273	268	717
Canada	0	586	121	707
China	237	436	39	712
Ecuador	371	277	93	741
France	0	539	130	669
Germany	0	473	249	722
India	126	434	182	742
Italy	115	378	243	736
Mexico	208	413	78	699
Nigeria	249	325	96	670
Poland	60	297	309	666
Russia	0	224	456	680
South Korea	0	222	397	619
Singapore	184	146	422	752
South Africa	205	219	231	655
Spain	199	129	420	748
Sweden	0	471	179	650
UK	0	364	404	768
US	0	202	571	773
Country	Gender
	Female	Male	Transgend	Other	Total
Brazil	276	437	0	4	717
Canada	308	392	4	3	707
China	361	351	0	0	712
Ecuador	324	407	4	6	741
France	334	333	2	0	669
Germany	300	420	2	0	722
India	247	489	5	1	742
Italy	323	412	0	1	736
Mexico	332	364	1	2	699
Nigeria	275	373	11	11	670
Poland	364	302	0	0	666
Russia	328	346	6	0	680
South Korea	322	294	2	1	619
Singapore	360	392	0	0	752
South Africa	342	310	1	2	655
Spain	345	401	1	1	748
Sweden	322	326	1	1	650
UK	345	408	9	6	768
US	339	424	5	5	773
Country	Country median income
	Above	Below	Refused/Didn't answer	Total
Brazil	369	311	37	717
Canada	326	309	72	707
China	683	26	3	712
Ecuador	331	362	48	741
France	209	407	53	669
Germany	335	343	44	722
India	509	211	22	742
Italy	545	155	36	736
Mexico	262	403	34	699
Nigeria	209	359	102	670
Poland	188	426	52	666
Russia	254	383	43	680
South Korea	212	386	21	619
Singapore	526	197	29	752
South Africa	507	117	31	655
Spain	523	205	20	748
Sweden	578	29	43	650
UK	443	261	64	768
US	551	190	32	773
	Race/Ethnicity
Country	Hispanic or Latino of any race	White or Caucasian	Black or African American	Asian	Other or multiple races	Total
US	50	544	90	72	17	773

## Sheet: Outcome measure data
COVID-SCORE-10 Tabulation of Responses by Country
Country	Number of responses (aggregated across all items) for:
	1 (completely disagree)	2 (somewhat disagree)	3 (neutral)	4 (somewhat agree)	5 (completely agree)	Total
Brazil	2338	1815	1010	1439	568	7170
Canada	562	1131	1466	2456	1455	7070
China	103	230	987	2483	3317	7120
Ecuador	2541	1629	1338	1315	587	7410
France	1083	1534	1251	2158	664	6690
Germany	752	954	1552	2198	1764	7220
India	676	970	1216	2673	1885	7420
Italy	1058	1415	1661	2416	810	7360
Mexico	1853	1225	1097	1683	1132	6990
Nigeria	1826	1273	886	1492	1223	6700
Poland	1877	1472	1106	1506	699	6660
Russia	1290	1328	1451	1866	865	6800
S. Korea	367	732	1567	1961	1563	6190
Singapore	262	366	1150	3213	2529	7520
South Africa	925	1114	1085	1909	1517	6550
Spain	2025	1478	1103	1813	1061	7480
Sweden	1694	1367	1463	1260	716	6500
UK	1400	1625	1590	2117	948	7680
US	1687	1177	1301	2402	1163	7730
Item 1: The government helped me and my family meet our daily needs during the COVID-19 epidemic in terms of income, food, and shelter.
Country	Completely disagree	Somewhat disagree	Neutral	Somewhat agree	Completely agree	Total
Brazil	181	183	121	178	54	717
Canada	68	99	136	269	135	707
China	17	43	89	305	258	712
Ecuador	332	156	145	79	29	741
France	137	173	118	194	47	669
Germany	120	92	179	196	135	722
India	87	108	124	284	139	742
Italy	140	126	190	232	48	736
Mexico	304	113	133	105	44	699
Nigeria	379	91	82	79	39	670
Poland	171	128	167	150	50	666
Russia	170	144	167	150	49	680
South Korea	39	78	172	203	127	619
Singapore	35	58	170	344	145	752
South Africa	178	126	132	164	55	655
Spain	211	149	157	167	64	748
Sweden	185	84	251	89	41	650
UK	117	131	217	208	95	768
US	131	119	142	254	127	773
Item 2: The government communicated clearly to ensure that everyone had the information they needed to protect themselves and others from COVID-19, regardless of socioeconomic level, migrant status, ethnicity or language.
Country	Completely disagree	Somewhat disagree	Neutral	Somewhat agree	Completely agree	Total
Brazil	212	171	67	170	97	717
Canada	34	99	105	292	177	707
China	9	25	84	231	363	712
Ecuador	155	160	132	194	100	741
France	100	158	88	247	76	669
Germany	45	77	142	236	222	722
India	55	93	111	277	206	742
Italy	78	111	126	311	110	736
Mexico	126	111	80	204	178	699
Nigeria	62	73	67	218	250	670
Poland	120	153	83	206	104	666
Russia	61	112	100	253	154	680
South Korea	33	69	153	202	162	619
Singapore	28	48	79	352	245	752
South Africa	41	73	60	213	268	655
Spain	161	133	81	210	163	748
Sweden	97	131	137	177	108	650
UK	110	155	108	282	113	768
US	139	119	134	260	121	773
Item 3: I trusted the government's reports on the spread of the epidemic and the statistics on the number of COVID-19 cases and deaths.
Country	Completely disagree	Somewhat disagree	Neutral	Somewhat agree	Completely agree	Total
Brazil	202	199	103	157	56	717
Canada	51	97	109	265	185	707
China	12	15	98	245	342	712
Ecuador	313	168	114	115	31	741
France	115	149	88	237	80	669
Germany	69	78	104	220	251	722
India	66	86	134	243	213	742
Italy	63	101	145	307	120	736
Mexico	168	149	86	179	117	699
Nigeria	153	176	105	147	89	670
Poland	237	166	79	118	66	666
Russia	130	141	121	211	77	680
South Korea	31	55	118	189	226	619
Singapore	22	43	100	325	262	752
South Africa	86	116	109	193	151	655
Spain	194	160	78	213	103	748
Sweden	92	100	90	177	191	650
UK	127	169	135	221	116	768
US	136	135	121	274	107	773
Item 4: The government had a strong pandemic preparedness team that included public health and medical experts to manage our national response to the COVID-19 epidemic.
Country	Completely disagree	Somewhat disagree	Neutral	Somewhat agree	Completely agree	Total
Brazil	226	178	98	156	59	717
Canada	57	102	147	239	162	707
China	7	14	91	195	405	712
Ecuador	306	179	116	97	43	741
France	87	148	115	248	71	669
Germany	58	75	135	257	197	722
India	58	94	121	287	182	742
Italy	60	121	163	288	104	736
Mexico	130	123	114	200	132	699
Nigeria	147	151	101	164	107	670
Poland	135	144	137	177	73	666
Russia	115	128	113	235	89	680
South Korea	17	50	107	233	212	619
Singapore	34	45	102	328	243	752
South Africa	63	114	86	241	151	655
Spain	179	131	90	196	152	748
Sweden	133	144	123	180	70	650
UK	166	172	136	218	76	768
US	172	108	125	249	119	773
Item 5: The government provided everyone with access to free, reliable COVID-19 testing if they had symptoms.
Country	Completely disagree	Somewhat disagree	Neutral	Somewhat agree	Completely agree	Total
Brazil	315	176	70	116	40	717
Canada	58	122	137	210	180	707
China	10	20	96	213	373	712
Ecuador	315	148	106	107	65	741
France	127	145	145	182	70	669
Germany	105	114	163	181	159	722
India	84	108	125	252	173	742
Italy	161	185	138	183	69	736
Mexico	303	124	95	108	69	699
Nigeria	188	129	72	143	138	670
Poland	215	168	97	118	68	666
Russia	170	150	148	139	73	680
South Korea	31	57	142	192	197	619
Singapore	37	39	123	296	257	752
South Africa	121	120	116	141	157	655
Spain	367	150	82	92	57	748
Sweden	308	120	106	77	39	650
UK	212	181	142	146	87	768
US	205	104	128	216	120	773
Item 6: The government made sure we always had full access to the healthcare services we needed during the epidemic.
Country	Completely disagree	Somewhat disagree	Neutral	Somewhat agree	Completely agree	Total
Brazil	206	202	100	151	58	717
Canada	53	96	140	245	173	707
China	8	24	83	256	341	712
Ecuador	210	167	121	167	76	741
France	74	150	108	244	93	669
Germany	53	92	140	217	220	722
India	60	104	97	303	178	742
Italy	100	164	173	220	79	736
Mexico	146	132	91	196	134	699
Nigeria	206	146	89	131	98	670
Poland	244	168	73	125	56	666
Russia	179	160	145	123	73	680
South Korea	31	67	136	200	185	619
Singapore	15	16	90	319	312	752
South Africa	70	138	114	189	144	655
Spain	152	141	95	231	129	748
Sweden	163	172	113	132	70	650
UK	107	175	145	223	118	768
US	172	112	144	230	115	773
Item 7: The government provided special protections to vulnerable groups at higher risk such as the elderly, the poor, migrants, prisoners and the homeless during the COVID-19 epidemic.
Country	Completely disagree	Somewhat disagree	Neutral	Somewhat agree	Completely agree	Total
Brazil	226	204	97	135	55	717
Canada	72	179	140	221	95	707
China	11	28	140	270	263	712
Ecuador	202	188	127	159	65	741
France	104	169	103	234	59	669
Germany	70	118	179	223	132	722
India	79	104	121	253	185	742
Italy	144	178	198	178	38	736
Mexico	193	125	105	171	105	699
Nigeria	239	160	84	114	73	670
Poland	209	140	89	155	73	666
Russia	143	140	124	188	85	680
South Korea	38	86	192	194	109	619
Singapore	26	47	112	327	240	752
South Africa	92	134	121	196	112	655
Spain	212	176	111	162	87	748
Sweden	220	173	130	97	30	650
UK	129	156	157	236	90	768
US	176	131	119	232	115	773
Item 8: The government made sure that healthcare workers had the personal protective equipment they needed to protect them from COVID-19 at all times.
Country	Completely disagree	Somewhat disagree	Neutral	Somewhat agree	Completely agree	Total
Brazil	195	200	82	173	67	717
Canada	72	136	139	255	105	707
China	9	24	92	254	333	712
Ecuador	283	177	100	131	50	741
France	208	192	92	134	43	669
Germany	84	141	137	254	106	722
India	55	92	114	285	196	742
Italy	122	177	164	208	65	736
Mexico	209	136	98	159	97	699
Nigeria	124	153	92	176	125	670
Poland	229	160	77	142	58	666
Russia	123	158	121	193	85	680
South Korea	49	101	157	184	128	619
Singapore	13	9	64	293	373	752
South Africa	79	134	96	221	125	655
Spain	260	187	91	151	59	748
Sweden	219	192	106	93	40	650
UK	199	200	117	172	80	768
US	188	100	113	248	124	773
Item 9: The government provided mental health services to help people suffering from loneliness, depression and anxiety caused by the COVID-19 epidemic.
Country	Completely disagree	Somewhat disagree	Neutral	Somewhat agree	Completely agree	Total
Brazil	315	156	139	72	35	717
Canada	61	146	234	190	76	707
China	17	28	135	287	245	712
Ecuador	271	157	168	97	48	741
France	94	150	259	137	29	669
Germany	118	121	245	168	70	722
India	80	130	152	224	156	742
Italy	145	179	202	167	43	736
Mexico	190	125	141	155	88	699
Nigeria	275	134	99	101	61	670
Poland	248	153	129	101	35	666
Russia	164	152	215	111	38	680
South Korea	61	121	219	147	71	619
Singapore	37	51	183	308	173	752
South Africa	176	127	176	111	65	655
Spain	205	167	161	142	73	748
Sweden	192	152	205	73	28	650
UK	154	182	229	147	56	768
US	204	124	152	193	100	773
Item 10: The government cooperated with other countries and international partners such as the World Health Organization (WHO) to fight the COVID-19 pandemic.
Country	Completely disagree	Somewhat disagree	Neutral	Somewhat agree	Completely agree	Total
Brazil	260	146	133	131	47	717
Canada	36	55	179	270	167	707
China	3	9	79	227	394	712
Ecuador	154	129	209	169	80	741
France	37	100	135	301	96	669
Germany	30	46	128	246	272	722
India	52	51	117	265	257	742
Italy	45	73	162	322	134	736
Mexico	84	87	154	206	168	699
Nigeria	53	60	95	219	243	670
Poland	69	92	175	214	116	666
Russia	35	43	197	263	142	680
South Korea	37	48	171	217	146	619
Singapore	15	10	127	321	279	752
South Africa	19	32	75	240	289	655
Spain	84	84	157	249	174	748
Sweden	85	99	202	165	99	650
UK	79	104	204	264	117	768
US	164	125	123	246	115	773
